# Supplementary material for: Nuclear microsatellites reveal population genetic structuring and fine-scale pattern of hybridization in the Japanese mantis shrimp Oratosquilla oratoria
Source: PeerJ. 2020 Nov 5;8:e10270. doi: 10.7717/peerj.10270 (PMC7649012; doi:10.7717/peerj.10270)
Supplement: File S1 [file peerj-08-10270-s007.xlsx]

## Sheet: Sheet1
	c42018		c16709		c32844		c53123		c44131		c41138		c43602		c45952		c42119		c6684
QHD1	158	164	170	176	174	174	118	118	172	176	130	132	214	216	228	234	163	163	126	132
QHD2	158	164	173	176	174	179	116	128	178	178	132	134	214	216	230	236	163	163	132	132
QHD3	158	164	170	176	179	179	116	128	172	174	136	136	214	214	228	228	163	163	130	130
QHD4	158	164	170	170	174	179	116	128	176	176	136	136	214	214	228	230	161	163	126	126
QHD5	158	170	170	176	174	179	116	116	178	178	132	136	212	214	228	236	161	163	124	126
QHD6	158	167	170	170	194	194	116	116	176	176	134	136	214	216	232	232	161	163	126	128
QHD7	158	158	170	170	174	174	116	116	168	174	132	136	212	216	232	232	161	163	124	132
QHD8	158	161	164	170	169	174	116	116	176	176	132	132	212	214	228	228	161	163	126	126
QHD9	161	164	170	176	174	174	116	128	168	176	126	132	212	216	228	232	163	163	124	124
QHD10	158	158	170	170	179	179	116	128	168	176	132	136	214	214	234	242	161	163	124	126
QHD11	164	164	170	176	174	174	116	128	176	178	132	132	212	214	228	232	163	165	124	126
QHD12	158	161	170	173	174	179	116	128	176	178	132	136	212	214	228	228	163	171	124	126
QHD13	158	164	170	170	174	189	118	118	176	176	132	136	214	218	234	234	161	163	124	128
QHD14	158	158	173	176	174	179	118	118	172	178	128	132	216	216	226	238	163	163	130	132
QHD15	158	164	170	170	174	174	118	118	176	176	132	138	216	218	228	228	163	171	124	124
QHD16	158	164	173	176	169	174	118	118	168	178	136	136	214	226	234	234	161	163	124	124
QHD17	164	173	170	173	174	179	118	118	176	178	136	138	214	216	234	236	161	161	132	132
QHD18	158	161	170	170	174	179	118	118	172	176	132	136	216	216	228	232	161	171	126	128
QHD19	158	161	170	173	174	189	118	118	176	176	132	134	212	214	236	236	159	161	124	124
QHD20	158	161	170	170	174	179	118	118	172	176	132	136	214	218	228	240	171	171	124	124
QHD21	158	161	170	176	174	189	116	116	168	176	136	140	214	216	228	228	161	163	126	126
QHD22	158	164	170	170	174	179	118	118	172	176	132	132	214	218	222	230	161	163	126	126
QHD23	158	161	170	170	179	179	116	116	168	178	132	132	216	216	228	238	161	163	124	124
QHD24	158	158	170	176	174	189	116	116	176	178	132	136	214	218	228	236	163	163	126	128
DL1	158	158	170	170	174	179	116	116	168	178	130	136	214	218	244	244	161	161	126	132
DL2	158	164	170	170	179	184	114	116	176	176	132	136	216	218	228	236	161	161	126	132
DL3	158	164	170	170	179	184	118	118	172	176	132	136	214	216	228	234	161	161	126	126
DL4	152	158	170	170	179	179	118	118	176	176	136	136	216	218	234	234	157	161	126	126
DL5	158	167	170	170	174	174	118	118	172	176	132	134	212	216	240	244	161	171	126	132
DL6	158	164	170	170	174	179	118	118	176	176	136	138	214	216	232	244	161	161	124	126
DL7	164	176	170	170	174	179	116	118	168	178	136	136	216	216	230	244	161	165	124	126
DL8	158	161	170	170	179	184	116	116	168	176	132	136	214	216	228	232	161	161	126	128
DL9	161	173	170	173	174	189	116	116	168	178	136	136	214	216	238	238	163	163	124	132
DL10	158	158	170	170	179	179	118	118	172	172	136	136	214	216	228	234	161	161	126	126
DL11	158	158	170	170	174	174	118	118	176	178	132	136	212	216	228	228	157	161	124	126
DL12	158	164	170	170	174	179	118	118	172	178	134	136	214	216	228	236	161	161	124	132
DL13	158	164	170	170	179	179	116	118	176	176	134	138	216	218	228	232	157	161	126	126
DL14	158	164	164	170	174	189	118	118	172	176	136	136	216	216	230	230	161	161	124	124
DL15	161	164	170	170	179	179	118	118	172	176	134	136	214	214	224	238	161	161	124	124
DL16	158	161	170	170	179	179	118	118	172	176	136	136	212	214	228	236	161	161	124	126
DL17	161	170	170	170	174	189	116	116	176	178	126	134	216	216	228	234	157	157	126	126
DL18	161	167	170	170	184	189	116	116	172	172	132	136	212	218	228	228	157	157	126	126
DL19	161	173	170	170	174	189	116	116	176	178	132	136	206	216	228	236	161	161	124	126
DL20	167	176	170	170	174	179	116	116	176	178	132	132	216	218	232	236	157	161	128	134
DL21	158	164	170	170	174	174	116	116	168	178	132	136	212	216	220	232	161	161	126	126
DL22	158	158	170	170	174	174	116	116	172	176	136	136	214	216	228	232	157	161	124	126
DL23	158	164	170	170	174	179	116	116	176	176	136	136	212	212	232	232	161	161	126	132
DL24	158	164	170	170	174	174	118	118	178	178	132	140	214	216	228	228	161	161	124	126
DY1	158	158	170	170	174	174	116	116	176	178	132	136	214	216	230	234	161	161	124	124
DY2	158	161	170	170	174	179	116	116	176	178	136	142	212	212	230	234	161	163	126	132
DY3	158	167	170	170	174	174	116	116	172	178	132	136	208	216	226	226	163	163	124	126
DY4	158	158	176	176	179	179	116	116	174	178	126	128	212	214	234	238	163	163	124	126
DY5	167	170	170	170	174	179	116	116	172	176	132	138	212	212	234	244	161	163	122	126
DY6	167	170	170	170	174	179	116	116	172	176	132	138	212	212	234	244	161	161	122	126
DY7	158	158	170	170	174	184	116	116	176	178	130	132	216	216	228	238	161	161	124	126
DY8	158	158	170	170	174	189	116	116	176	176	132	136	212	214	228	238	161	163	124	126
DY9	158	158	170	170	174	189	116	116	176	178	132	136	216	216	226	228	161	161	124	126
DY10	158	161	170	170	174	179	116	116	168	168	136	136	212	216	214	234	157	171	124	124
DY11	158	161	170	170	174	179	116	116	168	176	132	134	214	214	234	234	161	163	124	126
DY12	158	167	170	170	174	184	116	116	174	176	126	132	214	216	226	226	161	171	126	134
DY13	158	161	170	173	174	179	116	128	172	178	136	136	216	216	230	238	161	161	124	132
DY14	149	158	170	176	179	179	116	116	176	176	136	136	210	214	228	238	161	161	132	132
DY15	164	167	173	176	179	189	116	128	168	178	132	134	212	214	228	240	161	161	136	136
DY16	158	161	170	170	189	189	116	116	176	176	132	134	214	214	234	238	161	161	126	132
DY17	161	161	170	170	174	179	116	116	174	176	132	132	214	216	228	230	161	171	124	134
DY18	158	170	170	170	174	179	116	116	168	168	134	134	212	214	228	236	161	161	124	126
DY19	158	161	170	170	174	179	114	116	176	176	132	136	214	214	228	238	157	171	136	136
DY20	158	167	170	176	174	184	116	116	176	178	134	136	212	212	234	234	161	163	124	126
DY21	158	164	170	173	174	174	116	116	176	178	132	136	214	216	238	238	161	161	124	126
DY22	158	173	170	173	174	179	116	116	168	178	132	136	212	216	228	238	161	161	124	126
DY23	158	164	164	170	174	179	114	116	170	178	134	136	212	214	214	232	161	161	124	126
QD1	158	170	170	170	174	174	118	118	168	178	136	136	212	214	226	250	161	163	132	134
QD2	158	161	170	170	179	189	118	118	168	176	134	136	212	214	228	236	161	163	126	128
QD3	158	164	170	170	174	179	118	118	172	176	134	138	216	216	228	228	157	161	126	126
QD4	158	158	170	170	184	184	116	118	172	178	132	136	214	218	228	236	161	161	126	126
QD5	158	164	170	170	169	189	118	118	168	176	134	136	214	216	228	228	161	163	124	126
QD6	158	161	170	170	174	179	118	118	176	178	136	138	214	214	214	232	161	161	124	126
QD7	155	164	170	170	184	184	118	118	168	172	132	136	214	218	228	232	157	161	126	126
QD8	158	167	170	170	169	179	118	118	170	178	132	136	212	212	214	214	157	161	124	124
QD9	158	161	170	173	179	179	118	118	168	168	126	134	214	214	228	236	161	161	124	126
QD10	158	164	170	170	174	179	118	118	176	178	132	136	214	218	228	228	161	161	126	126
QD11	152	164	170	170	174	179	118	118	168	176	136	138	214	216	238	238	161	161	124	126
QD12	158	161	167	170	179	184	118	120	176	178	126	134	212	214	232	232	161	161	124	126
QD13	158	164	170	170	174	174	118	118	168	178	132	136	214	216	228	246	161	161	124	124
QD14	158	164	170	170	174	174	118	118	168	178	132	136	212	214	230	232	161	161	126	126
QD15	164	167	170	170	174	179	118	118	176	178	132	136	214	216	214	232	163	163	124	126
QD16	155	161	170	173	174	179	118	118	172	176	134	136	214	216	228	228	161	161	124	126
QD17	161	161	167	170	179	189	118	118	178	178	132	132	212	218	226	226	161	161	126	126
QD18	158	161	170	170	174	179	118	118	172	178	132	136	214	214	228	242	161	161	126	128
QD19	158	164	170	173	179	184	116	116	178	178	132	136	212	216	232	258	161	161	126	132
QD20	158	161	170	173	174	179	118	118	172	178	132	136	216	216	228	234	157	161	124	126
QD21	158	164	170	173	174	189	118	118	176	176	136	140	214	214	228	228	161	163	124	126
QD22	158	161	170	170	174	179	118	118	176	176	132	136	218	218	232	234	161	163	124	126
QD23	158	164	170	170	174	174	116	116	166	176	132	136	216	216	228	238	161	163	124	126
QD24	158	173	170	170	174	189	118	118	176	176	132	136	214	218	238	246	161	163	124	126
OT1	158	158	170	170	174	184	118	118	176	176	132	136	212	216	228	232	161	161	134	134
OT2	164	170	170	173	174	179	118	118	174	178	136	138	214	216	232	236	161	161	130	130
OT3	158	158	167	170	174	179	118	118	178	178	136	136	214	216	230	230	161	161	130	130
OT4	158	161	170	170	174	174	118	118	176	176	136	136	214	214	234	234	161	161	128	128
OT5	158	161	167	170	174	189	114	130	176	176	132	136	218	228	230	234	161	161	130	130
OT6	164	164	173	173	174	179	116	118	176	178	136	136	214	216	220	228	161	161	130	130
OT7	155	158	170	173	179	179	118	120	178	178	132	136	214	218	234	244	161	161	130	130
OT8	158	158	170	170	179	189	120	120	172	178	130	136	212	212	232	240	161	161	130	130
OT9	158	161	170	176	179	179	118	120	172	172	132	136	212	216	228	240	161	161	134	134
OT10	158	158	170	173	174	189	118	118	176	176	132	132	216	216	232	232	161	161	134	134
OT11	158	158	170	170	179	184	114	118	176	176	132	136	212	214	228	228	161	161	132	138
OT12	158	161	170	170	174	179	116	116	178	178	132	136	212	214	220	238	161	161	126	142
OT13	158	161	167	170	179	179	116	118	168	178	132	136	214	214	230	230	161	161	132	132
OT14	170	170	173	173	174	179	120	122	176	180	134	136	214	216	238	238	161	161	130	130
OT15	158	161	170	170	174	179	118	118	176	176	132	136	212	214	230	230	161	161	128	128
OT16	158	164	170	170	174	174	118	118	176	176	132	136	212	212	238	244	161	161	128	128
OT17	158	161	170	173	179	184	118	118	168	172	136	136	212	226	246	248	161	161	128	128
OT18	164	167	170	173	174	174	116	118	176	176	132	136	212	212	228	228	157	161	128	128
OT19	158	164	173	173	174	179	118	120	176	176	136	136	212	214	228	228	161	161	130	130
OT20	158	161	170	170	184	184	118	120	176	176	136	136	214	214	214	230	157	161	138	138
OT21	158	164	170	170	169	169	116	120	176	178	130	132	214	218	230	246	161	161	130	130
OT22	161	164	170	173	169	184	118	118	168	168	132	136	216	216	214	230	161	161	126	134
OT23	158	164	170	170	179	189	116	118	168	176	136	136	214	228	220	230	161	161	136	136
OT24	161	161	167	170	189	189	118	118	176	178	132	134	212	216	228	232	161	161	130	140
AO1	152	158	176	179	174	179	118	118	176	178	136	136	212	214	232	234	161	163	130	130
AO2	158	161	176	176	169	179	114	116	176	176	132	136	212	214	228	238	161	161	130	130
AO3	161	161	176	176	174	174	120	120	168	176	132	134	212	216	230	230	161	161	128	128
AO4	152	161	170	176	174	174	116	116	168	176	134	136	212	216	236	236	157	161	130	130
AO5	161	164	170	176	174	179	116	116	176	176	136	138	212	212	228	228	157	163	128	130
AO6	158	161	173	176	174	174	118	118	168	168	136	136	212	216	228	232	161	171	144	144
AO7	158	161	170	170	179	189	118	118	172	178	132	136	212	216	232	238	161	163	130	130
AO8	161	161	173	176	174	179	118	118	172	178	132	132	212	216	228	228	161	161	132	132
AO9	158	161	170	170	179	179	118	118	178	178	136	136	212	216	228	228	161	163	134	134
AO10	158	161	170	176	189	189	116	116	172	176	136	136	214	214	228	228	161	161	144	144
AO11	158	167	170	170	169	179	116	116	176	178	136	136	212	212	226	232	161	161	130	130
AO12	158	161	170	170	179	179	116	116	176	176	132	132	214	214	232	232	157	163	128	130
AO13	152	158	176	176	179	179	118	118	176	178	136	136	212	216	228	232	157	161	144	148
AO14	158	161	170	176	179	179	116	116	172	176	132	132	212	216	232	236	161	161	130	130
AO15	161	161	170	176	174	174	116	118	168	172	136	136	212	216	228	232	153	157	130	136
AO16	161	164	173	176	179	179	116	116	176	178	132	136	212	214	228	232	159	161	130	130
AO17	158	164	170	176	174	179	118	118	178	178	132	132	214	214	230	230	153	163	128	128
AO18	161	164	176	176	179	189	116	116	168	168	132	140	214	218	230	230	161	161	130	132
AO19	158	164	170	176	174	174	116	116	168	178	136	136	214	214	228	228	153	163	134	134
AO20	161	164	176	176	174	174	116	116	168	172	136	136	214	216	228	234	161	171	144	144
AO21	158	164	170	176	174	189	116	120	176	178	126	132	214	214	228	236	161	161	130	130
AO22	158	161	170	176	169	174	118	118	168	172	136	136	212	216	228	228	161	163	130	148
AO23	158	167	170	170	179	189	116	116	168	172	136	136	212	216	238	238	161	161	134	134
AO24	158	161	170	176	179	179	118	118	176	178	132	132	214	214	228	242	161	161	136	136
IS1	161	161	176	197	179	179	118	118	168	172	132	136	212	214	228	228	171	171	132	132
IS2	155	161	176	197	174	174	118	120	168	172	132	132	212	214	230	246	161	161	130	130
IS3	158	161	176	176	169	169	118	120	176	176	132	136	216	218	228	236	157	157	128	128
IS4	161	164	176	182	169	179	116	118	172	178	130	132	212	216	228	228	167	169	126	126
IS5	158	161	176	176	169	169	118	118	168	172	132	136	212	212	228	232	157	157	126	126
IS6	158	161	170	176	169	169	116	118	176	176	128	136	212	214	228	232	161	165	126	126
IS7	161	161	176	176	169	169	118	120	168	172	128	138	216	216	240	244	159	165	128	134
IS8	152	161	176	176	169	169	118	118	176	178	132	132	212	212	228	246	161	161	128	134
IS9	161	161	176	176	169	169	118	120	172	176	132	132	210	212	232	232	159	159	126	126
IS10	158	161	176	176	174	174	118	118	176	178	132	132	212	214	232	232	171	171	132	132
IS11	161	161	176	197	174	174	118	120	178	178	132	132	212	212	232	232	165	165	132	132
IS12	152	167	176	176	179	179	118	118	168	172	134	134	212	216	228	228	161	167	136	136
IS13	152	161	176	176	184	184	116	116	176	178	122	136	212	214	230	232	161	163	134	134
IS14	161	161	176	176	179	179	118	120	168	176	132	136	212	212	228	228	161	167	132	132
IS15	161	161	176	197	174	174	118	118	176	176	132	132	212	216	232	232	161	161	130	130
IS16	161	161	176	182	174	174	118	120	176	178	128	136	210	210	228	232	171	171	128	128
IS17	161	161	176	176	169	169	118	118	168	176	128	128	214	216	228	232	159	165	128	128
IS18	158	161	176	176	169	169	118	120	176	178	136	136	210	210	228	232	161	165	126	126
IS19	152	161	176	176	169	169	116	118	168	176	128	132	212	216	228	246	167	167	128	128
IS20	161	161	176	182	169	169	116	118	176	178	136	136	212	216	230	230	157	163	130	130
AI1	161	167	176	176	174	179	118	118	168	172	128	130	214	216	238	238	163	171	140	140
AI2	164	164	173	182	179	179	116	118	166	172	130	130	212	212	230	230	163	171	126	126
AI3	158	161	176	176	174	174	118	118	178	178	132	132	212	212	232	232	163	171	134	142
AI4	158	161	176	176	179	179	118	118	176	178	128	128	212	212	232	232	161	171	138	138
AI5	158	161	176	176	179	179	116	118	178	178	130	136	206	214	232	232	163	165	136	142
AI6	161	164	176	176	179	179	118	118	176	176	132	132	214	214	236	236	165	171	134	136
AI7	158	161	176	176	174	179	118	118	170	178	128	130	206	212	228	230	165	167	124	136
AI8	161	161	176	176	174	174	118	118	172	176	128	128	210	214	232	232	163	165	130	130
AI9	161	161	176	176	174	179	118	118	178	178	134	134	216	216	228	232	161	171	132	132
AI10	158	161	176	176	174	179	118	118	176	178	134	134	212	212	228	236	161	163	130	136
AI11	155	155	176	176	174	174	118	118	172	176	132	132	212	214	228	232	161	171	144	144
AI12	155	161	176	176	174	174	118	118	176	178	134	134	214	214	228	228	161	165	146	146
AI13	161	161	176	176	179	179	118	118	172	176	136	136	212	214	228	230	161	161	132	134
AI14	161	164	176	176	174	179	114	118	176	178	128	136	212	216	232	232	167	171	128	132
AI15	161	164	176	176	179	179	118	118	176	176	130	130	212	212	228	232	171	171	124	134
AI16	161	164	176	179	179	179	116	118	176	176	130	130	214	216	236	236	159	159	126	132
AI17	161	164	176	176	179	189	116	118	168	178	126	130	212	212	238	238	161	167	132	132
AI18	161	164	176	176	179	179	116	116	168	172	134	134	206	214	232	234	165	171	134	134
AI19	158	161	176	176	174	174	118	118	168	178	136	136	212	212	228	228	165	171	140	140
AI20	158	161	176	176	174	174	118	118	168	176	128	128	214	216	228	228	161	167	132	132
AI21	155	161	176	176	179	179	118	118	176	176	128	128	212	212	228	228	167	171	136	142
AI22	155	161	176	176	179	179	118	118	168	178	130	130	212	212	232	232	167	171	136	136
SE1	164	167	176	176	174	179	118	118	176	178	128	128	206	212	228	232	161	171	132	132
SE2	161	164	176	176	179	179	118	118	172	176	132	132	212	214	222	228	161	165	140	140
SE3	158	161	176	176	179	179	118	118	168	178	128	132	212	218	228	228	163	167	132	134
SE4	161	164	167	176	174	179	118	122	176	176	136	136	212	218	228	254	163	163	132	134
SE5	155	161	176	176	174	179	118	118	168	178	132	132	212	214	232	232	161	163	130	132
SE6	161	161	176	182	179	179	118	118	164	168	128	128	212	212	226	232	161	161	142	142
SE7	161	161	176	176	174	174	116	116	168	172	128	128	212	212	228	234	161	171	138	138
SE8	158	167	176	176	179	179	118	120	172	176	128	128	210	214	232	236	161	171	134	142
SE9	161	164	176	176	179	179	116	118	168	178	136	136	212	212	228	228	165	171	140	140
SE10	152	155	167	176	179	179	118	118	176	178	128	128	212	212	228	228	163	171	140	142
SE11	155	155	167	176	174	179	118	118	176	178	132	132	212	214	232	232	165	165	144	144
SE12	155	161	176	176	179	179	118	118	168	176	128	128	212	212	228	228	165	165	140	140
SE13	155	164	176	176	174	179	118	118	176	178	128	128	212	212	228	232	161	161	136	136
SE14	161	161	176	176	174	179	118	118	168	168	128	132	212	214	228	236	163	167	130	132
SE15	158	164	176	176	179	179	116	118	176	178	128	128	212	216	228	232	161	163	126	126
SE16	161	161	170	176	179	179	118	122	168	168	126	132	210	216	228	236	161	161	130	138
SE17	158	161	176	176	174	174	118	122	178	178	128	128	212	214	232	232	163	171	136	144
SE18	158	161	167	176	174	179	116	118	168	176	128	128	214	214	228	236	165	171	140	140
SE19	161	161	176	176	179	179	116	116	168	172	128	134	212	212	232	232	163	167	132	132
SE20	158	164	176	176	174	179	114	118	168	176	128	128	212	214	232	232	163	165	132	132
SE21	164	170	179	188	179	179	118	120	176	178	132	132	212	216	228	232	163	165	136	142
SE22	161	164	176	176	179	179	116	118	170	178	132	132	212	212	232	238	161	165	138	138
SE23	161	164	176	182	179	179	116	118	172	176	130	130	210	212	228	230	161	161	130	130
SE24	158	164	176	176	179	179	116	118	168	176	130	130	210	216	228	238	161	161	132	132
AS1	161	161	176	176	174	179	118	118	176	176	130	130	212	214	228	228	165	171	134	136
AS2	161	161	176	182	174	179	116	118	168	178	128	128	212	214	232	232	161	171	132	132
AS3	161	161	176	176	179	179	118	118	176	176	130	130	214	214	232	236	163	167	134	134
AS4	158	161	176	179	174	179	118	120	176	176	132	132	212	212	232	232	165	165	140	140
AS5	158	161	176	176	179	179	118	118	176	178	128	128	212	212	228	228	161	163	142	142
AS6	152	164	176	176	179	179	118	118	168	172	128	132	212	212	232	232	161	161	130	130
AS7	158	164	176	176	179	179	116	118	176	178	128	128	212	214	226	232	163	165	132	132
AS8	161	167	176	176	179	179	116	116	172	178	128	128	214	214	228	232	163	165	132	136
AS9	161	167	176	176	179	179	118	118	176	176	128	128	214	218	232	234	167	171	136	136
AS10	152	161	176	176	179	179	118	118	168	168	128	128	214	216	254	264	165	171	130	132
AS11	158	161	176	176	179	179	116	118	168	176	132	132	214	214	232	232	165	165	128	128
AS12	152	161	176	176	179	179	118	120	170	178	128	128	212	212	232	232	165	171	128	132
AS13	164	164	176	182	179	179	118	118	176	178	128	132	212	216	228	256	163	163	132	136
AS14	161	164	176	176	174	179	116	116	176	178	122	122	212	212	236	236	167	167	128	132
AS15	161	164	167	179	179	179	116	116	176	176	128	132	210	212	244	252	163	167	130	134
AS16	158	164	176	176	179	179	118	118	172	176	132	132	212	216	228	228	163	171	126	130
AS17	155	161	176	182	174	179	118	118	172	176	132	132	212	216	230	230	165	171	136	136
AS18	158	161	176	176	179	179	116	118	168	178	132	132	214	216	232	232	167	171	126	132
AS19	161	161	176	176	179	179	118	118	176	176	128	132	212	214	232	232	167	171	132	140
AS20	155	158	176	176	174	174	116	118	176	176	132	132	210	216	232	232	163	167	138	142
AS21	161	161	176	176	179	179	118	118	168	178	128	128	212	216	230	230	167	167	128	128
AS22	161	161	176	176	179	179	116	118	176	176	130	130	212	216	232	236	167	167	128	130
AS23	158	167	176	176	164	179	116	116	176	176	128	132	212	214	228	252	165	167	132	132
AS24	152	161	176	176	174	179	118	118	168	178	124	126	210	212	232	236	161	161	132	134
DF1	155	161	176	185	169	179	114	116	168	178	132	132	214	216	226	232	163	165	132	132
DF2	161	167	170	170	174	179	116	116	176	176	132	134	216	220	228	250	161	161	124	126
DF3	161	164	176	176	179	179	118	118	172	176	128	128	214	214	232	232	163	163	136	136
DF4	161	164	176	176	169	179	118	118	176	176	128	128	212	216	226	232	171	171	130	130
DF5	158	170	170	170	174	174	116	118	172	178	126	134	212	216	220	220	163	165	126	138
DF6	161	161	176	176	179	179	114	116	176	178	128	128	212	212	226	232	167	171	132	132
DF7	158	158	170	170	174	174	116	116	168	168	132	136	214	216	246	246	161	161	124	132
DF8	158	161	176	176	179	184	116	116	168	178	128	128	212	212	228	236	167	171	126	126
DF9	164	167	176	176	179	179	116	116	168	172	128	132	204	212	228	228	167	167	130	132
DF10	161	164	176	176	179	179	116	116	172	178	128	132	212	212	228	228	165	167	134	134
DF11	158	161	167	176	174	179	116	116	176	176	128	128	210	212	228	234	171	171	132	136
DF12	158	161	176	176	174	179	116	116	172	180	128	130	212	212	232	232	167	171	136	136
DF13	161	161	176	182	174	179	118	118	168	178	128	128	212	212	230	230	167	171	136	136
DF14	158	158	170	170	174	179	118	118	172	174	132	136	214	220	220	238	161	161	124	126
DF15	158	158	170	170	174	174	118	118	168	176	136	136	214	216	228	228	161	161	124	126
DF16	161	164	170	170	184	184	118	118	176	178	136	136	212	214	228	230	157	161	124	134
DF17	155	164	176	176	174	179	118	118	168	178	122	128	210	214	228	232	171	171	138	138
DF18	158	161	176	176	169	179	114	116	178	178	128	128	206	216	244	244	167	171	132	132
DF19	155	164	176	176	174	179	116	116	178	178	132	132	212	212	228	232	165	171	132	132
DF20	158	170	170	170	179	179	116	116	168	176	132	136	212	212	228	236	161	161	124	134
DF21	158	170	170	170	174	179	116	116	172	178	132	136	214	218	236	244	161	171	126	126
DF22	158	161	170	170	174	184	116	116	172	178	132	136	216	216	236	236	157	161	124	126
DF23	158	161	170	176	174	184	116	116	168	172	128	128	212	212	228	232	171	171	136	136
DF24	161	164	176	176	179	184	116	118	168	172	132	132	212	212	228	228	161	165	138	138
SS1	161	164	176	179	179	179	114	122	168	170	128	128	212	212	228	234	175	175	130	130
SS2	158	161	179	182	179	179	116	118	168	170	128	128	212	214	228	232	161	175	130	130
SS3	158	164	176	176	179	179	118	118	168	176	128	128	212	214	232	234	161	161	128	128
SS4	161	161	170	176	174	179	116	118	168	176	128	128	212	214	228	228	161	161	128	128
SS5	161	164	176	176	179	179	120	120	172	178	128	132	212	212	226	232	159	159	126	126
SS6	161	164	176	176	174	179	118	118	168	168	128	128	212	212	234	238	161	161	128	128
SS7	155	155	170	176	174	174	116	116	176	176	126	126	212	212	230	234	161	161	128	128
SS8	161	164	176	182	179	179	118	118	168	176	128	128	212	212	234	234	161	161	126	126
SS9	161	161	176	176	179	179	116	118	168	178	128	132	212	214	230	232	161	161	130	130
SS10	161	161	176	182	179	179	116	118	172	178	122	128	204	212	232	232	161	175	130	132
SS11	161	164	170	176	179	179	118	118	168	176	136	136	212	212	230	230	161	161	134	134
SS12	155	161	167	176	179	179	116	116	176	178	128	128	212	214	228	228	161	175	134	134
SS13	164	170	176	176	174	174	116	118	176	178	128	128	210	210	240	242	161	161	132	132
SS14	161	161	176	176	179	179	116	118	176	176	132	134	212	212	250	250	161	161	130	130
SS15	155	164	176	176	179	179	116	118	176	176	128	132	210	212	228	228	161	161	128	128
SS16	152	152	176	182	174	174	116	116	168	168	122	122	212	212	228	232	171	171	128	128
SS17	161	173	176	176	174	179	110	120	168	168	130	130	212	212	230	250	161	161	124	124
SS18	161	161	176	176	174	179	118	118	168	176	126	134	212	212	230	230	161	161	124	124
SS19	155	161	176	185	179	179	118	118	176	178	130	130	212	212	228	234	161	175	128	128
SS20	173	173	176	176	179	179	114	116	168	168	124	128	212	214	230	234	161	161	126	126
SS21	161	164	176	176	174	179	118	122	168	178	122	128	214	214	234	234	161	161	130	130
SS22	161	170	176	176	174	179	116	118	172	180	122	126	206	212	232	232	161	175	130	130
SS23	158	161	176	176	174	179	116	118	172	178	128	128	212	212	228	230	161	161	134	136
SS24	161	161	176	182	174	179	118	118	168	172	124	128	212	212	228	230	161	175	136	136
NJ1	161	164	176	176	174	179	116	118	176	178	128	128	210	212	228	228	163	165	132	146
NJ2	155	164	176	176	179	179	116	116	172	176	132	132	210	214	226	228	163	165	136	136
NJ3	155	158	176	176	174	179	118	118	172	176	128	132	212	216	228	232	163	165	132	132
NJ4	158	161	176	176	174	179	116	118	176	176	122	132	212	212	228	232	165	165	124	134
NJ5	158	161	176	176	179	179	114	116	168	176	128	132	212	214	232	232	159	163	136	142
NJ6	155	164	176	176	174	179	116	116	178	178	132	132	212	212	254	256	159	163	136	142
NJ7	155	161	176	176	174	179	116	118	176	178	128	128	212	214	226	228	165	165	136	136
NJ8	161	170	176	176	179	179	116	116	176	176	128	128	210	212	232	232	165	165	136	136
NJ9	158	161	176	182	174	174	116	116	176	178	128	128	212	214	236	236	165	165	132	132
NJ10	158	164	176	176	174	174	118	118	168	176	128	132	212	214	230	230	165	167	132	132
NJ11	158	164	176	176	174	179	116	116	168	176	126	126	212	214	228	232	165	167	132	132
NJ12	161	164	176	176	179	179	116	116	172	176	128	128	212	212	228	228	163	165	144	144
NJ13	158	161	176	176	179	179	118	118	178	178	128	128	212	212	230	230	161	163	136	136
NJ14	155	161	176	176	179	179	118	118	168	176	136	136	212	214	232	232	159	163	136	136
NJ15	152	161	176	182	179	179	118	118	176	176	128	128	212	218	232	232	159	163	132	140
NJ16	158	161	176	179	179	179	118	120	168	172	126	130	210	212	232	232	161	163	132	136
NJ17	155	158	170	176	179	179	116	118	176	176	128	128	206	212	232	232	163	165	132	146
NJ18	158	164	170	176	174	179	116	118	172	178	132	132	210	214	232	250	163	163	134	134
NJ19	155	164	176	176	179	179	116	120	172	176	128	128	214	214	228	256	159	165	130	130
NJ20	158	158	176	176	174	179	116	120	176	176	128	134	212	212	228	254	161	165	144	144
NJ21	155	161	176	176	174	179	116	116	176	176	130	130	212	212	228	228	165	167	140	150
NJ22	161	164	176	176	179	179	118	118	168	178	132	132	212	212	228	228	161	171	132	134
NJ23	158	161	176	176	179	179	116	118	176	178	130	130	214	214	256	256	165	167	138	146
NJ24	152	161	176	176	174	174	116	118	172	178	132	132	212	214	250	256	163	167	138	138
BH1	152	155	176	182	179	179	118	118	176	178	134	134	212	214	228	234	161	167	132	132
BH2	155	158	176	182	174	179	116	122	168	176	130	130	212	212	228	232	161	171	132	132
BH3	152	155	176	176	174	179	118	118	174	176	130	130	202	202	222	250	163	171	138	138
BH4	161	164	176	176	174	179	118	118	168	178	126	130	212	218	228	230	163	171	134	134
BH5	152	152	176	176	179	179	118	118	172	180	130	130	202	202	246	246	161	165	134	134
BH6	161	161	176	176	179	179	116	116	168	176	132	132	212	216	228	232	161	165	144	144
BH7	161	164	176	176	179	179	116	118	176	178	130	130	212	212	224	228	163	171	136	142
BH8	152	152	173	176	189	189	116	116	174	174	130	132	202	202	236	244	161	163	134	134
BH9	170	170	176	176	179	179	122	122	180	180	130	130	202	202	244	244	161	167	132	136
BH10	161	161	176	176	179	179	118	118	176	178	128	132	212	212	226	230	171	175	136	144
BH11	152	152	176	179	189	189	116	118	172	172	128	132	202	202	232	232	167	171	134	134
BH12	152	155	176	176	174	179	118	122	168	168	132	132	210	212	232	232	165	171	132	132
BH13	149	152	173	176	189	189	118	118	166	174	130	132	202	204	234	234	161	161	136	136
BH14	158	161	176	176	164	179	118	118	178	178	130	132	212	212	228	230	167	171	138	138
BH15	152	155	173	176	189	189	118	118	170	178	132	132	202	202	232	232	163	165	140	142
BH16	152	158	176	176	179	179	114	114	168	176	128	128	206	210	232	232	163	163	132	132
BH17	149	152	176	176	189	189	114	114	166	166	130	130	202	202	254	254	163	165	138	138
BH18	149	155	176	176	179	179	116	118	176	176	126	128	212	214	230	232	165	171	136	136
BH19	158	161	176	176	179	179	116	120	172	178	128	128	212	214	228	228	161	167	140	140
BH20	161	164	176	185	179	179	120	120	168	178	128	128	206	212	230	230	163	171	136	142
BH21	158	161	176	176	174	179	118	118	164	168	126	128	212	212	226	232	161	161	128	128
BH22	155	158	176	176	174	179	116	118	168	176	122	134	212	220	228	246	161	161	136	138
BH23	158	161	176	182	174	179	116	118	176	176	122	128	212	212	228	228	165	165	132	132
BH24	161	164	176	176	174	179	118	122	176	176	130	132	210	214	232	232	163	163	132	132
